# Supplementary material for: Factors Predicting Effectiveness of Eradication Therapy for Helicobacter pylori-Associated Dyspepsia Symptoms
Source: Life (Basel). 2024 Jul 25;14(8):935. doi: 10.3390/life14080935 (PMC11355128; doi:10.3390/life14080935)
Supplement: Supplementary file 1 [file life-14-00935-s001.zip]

Archive with 2 entries (2 files):
- Figure S1 .pptx
- Supplementary Tables S1-S3.pdf
